# Supplementary material for: Assessing asylum seekers, refugees and undocumented migrants
Source: BJPsych Bull. 2020 Apr;44(2):75–80. doi: 10.1192/bjb.2019.67 (PMC7283125; doi:10.1192/bjb.2019.67)
Supplement: Supplementary file 1 [file S2056469419000676sup.zip]

Archive with 2 entries (2 files):
- S2056469419000676sup001.docx
- S2056469419000676sup002.docx
